# Supplementary material for: Capsaicin Ameliorates High-Fat Diet-Induced Atherosclerosis in ApoE−/− Mice via Remodeling Gut Microbiota
Source: Nutrients. 2022 Oct 17;14(20):4334. doi: 10.3390/nu14204334 (PMC9611743; doi:10.3390/nu14204334)
Supplement: Supplementary file 1 [file nutrients-14-04334-s001.zip]

Archive with 1 entries (1 files):
- nutrients-1964446-supplementary.pdf
